# Supplementary material for: Photosynthetic usable energy explains vertical patterns of biodiversity in zooxanthellate corals
Source: Sci Rep. 2022 Dec 2;12:20821. doi: 10.1038/s41598-022-25094-5 (PMC9718771; doi:10.1038/s41598-022-25094-5)
Supplement: Supplementary file 1 — Supplementary Information 1. [file 41598_2022_25094_MOESM1_ESM.rmd]

---
title: "Photosynthetic usable energy explains vertical patterns of biodiversity in zooxanthellate corals"
author: "López-Londoño et al."
output: md_document

---

**MODEL PARAMETERS**

z = Depth (m)

*K*~d~ = Vertical attenuation coefficient for downwelling irradiance (m^-1^)

*P*~max~ = Maximum photosynthetic rates ($\mu$mol O~2~ m^-2^ s^-1^)

*P*~g~ = Gross photosynthesis ($\mu$mol O~2~ m^-2^ s^-1^)

*E*~0~ = Irradiance at sea surface ($\mu$mol quanta m^-2^ s^-1^)

*E*~z~ = Irradiance at depth z ($\mu$mol quanta m^-2^ s^-1^)

*E*~z%~ = Irradiance at depth z relative to incident irradiance at sea surface (%)

*E*~k~ = Light saturation point ($\mu$mol quanta m^-2^ s^-1^)

$\alpha$ = Slope of linear increase in photosynthesis at subsaturating irradiance ($\mu$mol O~2~ $\mu$mol quanta^-1^)

PSII *t*~1/2~ ~*E*z~ = PSII half-time under available irradiance at depth z (h)

*M* = Maximum PSII half-time when the available irradiance tends to 0 (h)

$\Delta$ = Rate of change of PSII half-time with respect to the available irradiance (Unitless)

*R* = Energy costs of PSII reaction centers turnover in the photosynthetic apparatus of symbiotic algae (relative)

*C*~a~ = Estimated energy expenditure in photorepair by the symbiotic algae over a diurnal cycle of 12 h (relative)

*PUES* = Photosynthetic Usable Energy Supply by the symbiotic algae to coral hosts (relative)


**MATHEMATICAL EQUATIONS**

*E*~z~ = *E*~0~ e^-*K*~d~^ ^z^

*E*~z%~ = 100% e^-*K*~d~^ ^z^

*P*~g~ = *P*~max~ tanh ($\alpha$ *E*~z~ / *P*~max~)

PSII *t*~1/2~ = *M* *E*~z%~^$\Delta$^

*C*~a~ = (12 / PSII *t*~1/2~) *R*

*C*~a~(z) = (12 / (*M* [*E*~0~ e^-*K*~d~^ ^z%^]^$\Delta$^) *R*

*PUES* = *P*~g~ - *C*~s~


```{r FORCING FUNCTION}
library(dplyr)
library(xlsx)
library(lsmeans)


###FORCING FUNCTION###
#Modeling a diurnal cycle of sunlight describing a 12h sinusoidal curve peaking at 1,800 micromol quanta m-2 s-1
timeDay = seq(7,19,1) #Time of day set to one hour intervals
MaxE = 1800 #Peak of irradiance at ocean surface (at 0 m depth) reached at noon
sunAngle = c(seq(0,90,15),rev(seq(0,75,15))) #15 degrees change in the sun tilt angle per hour
lightCycle = sin(sunAngle*pi/180)*MaxE #Modeling the daylight cycle using a sinusoidal function 


###CONSTANTS###
sec = 3600      #To convert unit of time expressed in seconds to hours
umol = 1000000  #To convert unit of measure expressed in micromol to mol
inPmax = 10     #Initial random value of Pmax
inAlpha = 0.05  #Initial random value of Alpha
inM = 25        #Initial random value of M
inDelta = -0.5  #Initial random value of Delta
inR = 15        #Initial random value of R 
LPmax = 5       #Lower bound for the box-constrained optimization of Pmax
UPmax = 15      #Upper bound for the box-constrained optimization of Pmax
IPmax = 0.1     #Interval for the optimization procedure of Pmax
LAlpha = 0.02   #Lower bound for the box-constrained optimization of Alpha
UAlpha = 0.06   #Upper bound for the box-constrained optimization of Alpha
IAlpha = 0.001  #Interval for the optimization procedure of Alpha
LM = 20         #Lower bound for the box-constrained optimization of M
UM = 40         #Upper bound for the box-constrained optimization of M
IM = 0.1        #Interval for the optimization procedure of M
LDelta = -0.6   #Lower bound for the box-constrained optimization of Delta
UDelta = -0.3   #Upper bound for the box-constrained optimization of Delta
IDelta = 0.01   #Interval for the optimization procedure of Delta
LR = 15         #Lower bound for the box-constrained optimization of R
UR = 25         #Upper bound for the box-constrained optimization of R
IR = 0.1        #Interval for the optimization procedure of R


###MODEL FUNCTIONS###
#STEP 1 OF THE OPTIMIZATION PROCESS: 
#Selecting a set of values of unknown parameters (Pmax, Alpha, M, Delta, R) that minimized the misfit of the model based on the Akaike Information Criterion (AIC).
#For Pmax
fPmax <- function(Time, Depth, Irradiance, kd, empiricS) {
    resultsPmax = data.frame(matrix(nrow = length(seq(LPmax, UPmax, IPmax)), ncol = 4))
    colnames(resultsPmax) = c("Pmax", "RSS_Pmax", "AIC_Pmax", "MinPUES_Pmax")
    i=1
    for (Pmax in seq(LPmax, UPmax, IPmax)) {
        Pg = Pmax * (tanh((Alpha * Irradiance) / Pmax))
        table = data.frame(Time, Depth, Irradiance, Pg)
        table_tbl = tbl_df(table)
        integratedTable = group_by(table_tbl, Depth) %>%
            summarise(IntIrrad = sum(Irradiance) * sec / umol,
                      IntProd = sum(Pg) * sec / umol,
                      .groups = 'drop') %>%
            mutate(IntProdRel = IntProd / max(IntProd) * 100,
                   PSIIHT = M*(100*exp(-kd*Depth))^Delta,
                   Ca = (12/PSIIHT)*R,
                   PUES = IntProdRel - Ca,
                   EmpiricS = empiricS)
        GLM_PUES = glm(EmpiricS ~ PUES, data = integratedTable)
        RSS_Pmax = sum(GLM_PUES$residuals ^ 2)
        AIC_Pmax = AIC(GLM_PUES)
        MinPUES_Pmax = min(integratedTable$PUES)
        resultsPmax[i, 1] = Pmax
        resultsPmax[i, 2] = RSS_Pmax
        resultsPmax[i, 3] = AIC_Pmax
        resultsPmax[i, 4] = MinPUES_Pmax
        i = i + 1
    }
    return(slice(resultsPmax, which.min(ifelse(MinPUES_Pmax>0, AIC_Pmax, NA)))[, 1])
}

#For Alpha
fAlpha <- function(Time, Depth, Irradiance, kd, empiricS) {
    resultsAlpha = data.frame(matrix(nrow = length(seq(LAlpha, UAlpha, IAlpha)), ncol = 4))
    colnames(resultsAlpha) = c("Alpha", "RSS_Alpha", "AIC_Alpha", "MinPUES_Alpha")
    i = 1
    for (Alpha in seq(LAlpha, UAlpha, IAlpha)) {
        Pg = Pmax * (tanh((Alpha * Irradiance) / Pmax))
        table = data.frame(Time, Depth, Irradiance, Pg)
        table_tbl = tbl_df(table)
        integratedTable = group_by(table_tbl, Depth) %>%
            summarise(IntIrrad = sum(Irradiance) * sec / umol,
                      IntProd = sum(Pg) * sec / umol,
                      .groups = 'drop') %>%
            mutate(IntProdRel = IntProd / max(IntProd) * 100,
                   PSIIHT = M*(100*exp(-kd*Depth))^Delta,
                   Ca = (12/PSIIHT)*R,
                   PUES = IntProdRel - Ca,
                   EmpiricS = empiricS)
        GLM_PUES = glm(EmpiricS ~ PUES, data = integratedTable)
        RSS_Alpha = sum(GLM_PUES$residuals ^ 2)
        AIC_Alpha = AIC(GLM_PUES)
        MinPUES_Alpha = min(integratedTable$PUES)
        resultsAlpha[i, 1] = Alpha
        resultsAlpha[i, 2] = RSS_Alpha
        resultsAlpha[i, 3] = AIC_Alpha
        resultsAlpha[i, 4] = MinPUES_Alpha
        i = i + 1
    }
    return(slice(resultsAlpha, which.min(ifelse(MinPUES_Alpha>0, AIC_Alpha, NA)))[, 1])
}

#For M
fM <- function(Time, Depth, Irradiance, kd, empiricS) {
    resultsM = data.frame(matrix(nrow = length(seq(LM, UM, IM)), ncol = 4))
    colnames(resultsM) = c("M", "RSS_M", "AIC_M", "MinPUES_M")
    i = 1
    for (M in seq(LM, UM, IM)) {
        Pg = Pmax * (tanh((Alpha * Irradiance) / Pmax))
        table = data.frame(Time, Depth, Irradiance, Pg)
        table_tbl = tbl_df(table)
        integratedTable = group_by(table_tbl, Depth) %>%
            summarise(IntIrrad = sum(Irradiance) * sec / umol,
                      IntProd = sum(Pg) * sec / umol,
                      .groups = 'drop') %>%
            mutate(IntProdRel = IntProd / max(IntProd) * 100,
                   PSIIHT = M*(100*exp(-kd*Depth))^Delta,
                   Ca = (12/PSIIHT)*R,
                   PUES = IntProdRel - Ca,
                   EmpiricS = empiricS)
        GLM_PUES = glm(EmpiricS ~ PUES, data = integratedTable)
        RSS_M = sum(GLM_PUES$residuals ^ 2)
        AIC_M = AIC(GLM_PUES)
        MinPUES_M = min(integratedTable$PUES)
        resultsM[i, 1] = M
        resultsM[i, 2] = RSS_M
        resultsM[i, 3] = AIC_M
        resultsM[i, 4] = MinPUES_M
        i = i + 1
    }
    return(slice(resultsM, which.min(ifelse(MinPUES_M>0, AIC_M, NA)))[, 1])
}

#For Delta
fDelta <- function(Time, Depth, Irradiance, kd, empiricS) {
    resultsDelta = data.frame(matrix(nrow = length(seq(LDelta, UDelta, IDelta)), ncol = 4))
    colnames(resultsDelta) = c("Delta", "RSS_Delta", "AIC_Delta", "MinPUES_Delta")
    i = 1
    for (Delta in seq(LDelta, UDelta, IDelta)) {
        Pg = Pmax * (tanh((Alpha * Irradiance) / Pmax))
        table = data.frame(Time, Depth, Irradiance, Pg)
        table_tbl = tbl_df(table)
        integratedTable = group_by(table_tbl, Depth) %>%
            summarise(IntIrrad = sum(Irradiance) * sec / umol,
                      IntProd = sum(Pg) * sec / umol,
                      .groups = 'drop') %>%
            mutate(IntProdRel = IntProd / max(IntProd) * 100,
                   PSIIHT = M*(100*exp(-kd*Depth))^Delta,
                   Ca = (12/PSIIHT)*R,
                   PUES = IntProdRel - Ca,
                   EmpiricS = empiricS)
        GLM_PUES = glm(EmpiricS ~ PUES, data = integratedTable)
        RSS_Delta = sum(GLM_PUES$residuals ^ 2)
        AIC_Delta = AIC(GLM_PUES)
        MinPUES_Delta = min(integratedTable$PUES)
        resultsDelta[i, 1] = Delta
        resultsDelta[i, 2] = RSS_Delta
        resultsDelta[i, 3] = AIC_Delta
        resultsDelta[i, 4] = MinPUES_Delta
        i = i + 1
    }
    return(slice(resultsDelta, which.min(ifelse(MinPUES_Delta>0, AIC_Delta, NA)))[, 1])
}

#For R
fR <- function(Time, Depth, Irradiance, kd, empiricS) {
    resultsR = data.frame(matrix(nrow = length(seq(LR, UR, IR)), ncol = 4))
    colnames(resultsR) = c("R", "RSS_R", "AIC_R", "MinPUES_R")
    i = 1
    for (R in seq(LR, UR, IR)) {
        Pg = Pmax * (tanh((Alpha * Irradiance) / Pmax))
        table = data.frame(Time, Depth, Irradiance, Pg)
        table_tbl = tbl_df(table)
        integratedTable = group_by(table_tbl, Depth) %>%
            summarise(IntIrrad = sum(Irradiance) * sec / umol,
                      IntProd = sum(Pg) * sec / umol,
                      .groups = 'drop') %>%
            mutate(IntProdRel = IntProd / max(IntProd) * 100,
                   PSIIHT = M*(100*exp(-kd*Depth))^Delta,
                   Ca = (12/PSIIHT)*R,
                   PUES = IntProdRel - Ca,
                   EmpiricS = empiricS)
        GLM_PUES = glm(EmpiricS ~ PUES, data = integratedTable)
        RSS_R = sum(GLM_PUES$residuals ^ 2)
        AIC_R = AIC(GLM_PUES)
        MinPUES_R = min(integratedTable$PUES)
        resultsR[i, 1] = R
        resultsR[i, 2] = RSS_R
        resultsR[i, 3] = AIC_R
        resultsR[i, 4] = MinPUES_R
        i = i + 1
    }
    return(slice(resultsR, which.min(ifelse(MinPUES_R>0, AIC_R, NA)))[, 1])
}

#STEP 2 OF THE OPTIMIZATION PROCESS: 
#Function to be minimized with the vector of parameters (Pmax, Alpha, M, Delta, R) over which the minimization is to take place
fOptim  <- function(vector_par) {
  Pmax <- vector_par[1]
  Alpha <- vector_par[2]
  M <- vector_par[3]
  Delta <- vector_par[4]
  R <- vector_par[5]
    Pg = Pmax * (tanh((Alpha * Irradiance) / Pmax))
    table = data.frame(Time, Depth, Irradiance, Pg)
    table_tbl = tbl_df(table)
    integratedTable = group_by(table_tbl, Depth) %>%
        summarise(IntIrrad = sum(Irradiance) * sec / umol,
                  IntProd = sum(Pg) * sec / umol,
                  .groups = 'drop') %>%
        mutate(IntProdRel = IntProd / max(IntProd) * 100,
               PSIIHT = M*(100*exp(-kd*Depth))^Delta,
               Ca = (12/PSIIHT)*R,
               PUES = IntProdRel - Ca,
               EmpiricS = empiricS)
    MinPUES = min(integratedTable$PUES)
    GLM_PUES = glm(EmpiricS ~ PUES, data = integratedTable)
    RSS = sum(GLM_PUES$residuals ^ 2)
    ifelse(MinPUES>0, RSS, 10000)
}

#Integrated table with estimated values of relevant variables using the optimized parameters
DT <- function(OptPmax, OptAlpha, OptM, OptDelta, OptR) {
    Pg = OptPmax * (tanh((OptAlpha * Irradiance) / OptPmax))
    table = data.frame(Time, Depth, Irradiance, Pg)
    table_tbl = tbl_df(table)
    integratedTable = group_by(table_tbl, Depth) %>%
        summarise(IntIrrad = sum(Irradiance) * sec / umol,
                  IntProd = sum(Pg) * sec / umol,
                  .groups = 'drop') %>%
        mutate(IntProdRel = IntProd / max(IntProd) * 100,
               PSIIHT = OptM*(100*exp(-kd*Depth))^OptDelta,
               Ca = (12/PSIIHT)*OptR,
               PUES = IntProdRel - Ca,
               EmpiricS = empiricS)
    return(integratedTable)
}

```

*ANALYSIS DATASET ROBERTS ET AL. (2019)*
```{r DATASET ROBERTS}
#Estimation of the available solar radiation across depths (9 depth intervals: 2.5 - 42.5m, every 5m)
nDepths.Rob <- 9
kd.Rob <- 0.082 #Local attenuation coefficient for downwelling irradiance extracted from the manuscript (graph)
Time.Rob <- rep(timeDay, times=nDepths.Rob, each=1)
empiricDepth.Rob <- c(2.5, 7.5, 12.5, 17.5, 22.5, 27.5, 32.5, 37.5, 42.5)
Depth.Rob <- rep(empiricDepth.Rob, times=1, each=length(timeDay))
Irradiance.Rob <- lightCycle*exp(-kd.Rob*Depth.Rob) #Diurnal variation of irradiance across depths

#Coral species richness across depths reported by Roberts et al. (2019)
empiricS.Rob = c(146.23, 169.71, 173.62, 169.50, 164.40, 154.00, 148.00, 144.24, 131.00)

#Initial parameters values
Pmax <-  inPmax
Alpha <- inAlpha
R <- inR
M <- inM
Delta <- inDelta
kd <- kd.Rob
Time <- Time.Rob
Depth <- Depth.Rob
Irradiance <- Irradiance.Rob
empiricS <- empiricS.Rob

#STEP 1 OF THE OPTIMIZATION PROCESS:
#Selecting a set of values that minimized the misfit of the model based on the Akaike Information Criterion (AIC)
Pmax <- fPmax(Time.Rob, Depth.Rob, Irradiance.Rob, kd.Rob, empiricS.Rob)    #Initial value of Pmax is 8.5
Alpha <- fAlpha(Time.Rob, Depth.Rob, Irradiance.Rob, kd.Rob, empiricS.Rob)  #Initial value of Alpha is 0.05
M <- fM(Time.Rob, Depth.Rob, Irradiance.Rob, kd.Rob, empiricS.Rob)          #Initial value of M is 22.8
Delta <- fDelta(Time.Rob, Depth.Rob, Irradiance.Rob, kd.Rob, empiricS.Rob)  #Initial value of Delta is -0.5
R <- fR(Time.Rob, Depth.Rob, Irradiance.Rob, kd.Rob, empiricS.Rob)          #Initial value of R is 15

#STEP 2 OF THE OPTIMIZATION PROCESS:
#Use the values that minimized the AIC as the starting values in a minimization algorithm (optim function)
OptParam = optim(c(Pmax, Alpha, M, Delta, R), fOptim,
      lower=c(LPmax, LAlpha, LM, LDelta, LR),
      upper=c(UPmax, UAlpha, UM, UDelta, UR),
      method="L-BFGS-B")
OptPmax.Rob = OptParam$par[1]   #Optimum Pmax equal to 11.31102
OptAlpha.Rob = OptParam$par[2]  #Optimum Alpha equal to 0.04279476
OptM.Rob = OptParam$par[3]      #Optimum M equal to 22.81094
OptDelta.Rob = OptParam$par[4]  #Optimum Delta equal to -0.5477126
OptR.Rob = OptParam$par[5]      #Optimum R equal to 15.00005

#OLS REGRESSION ANALYSIS TO EVALUATE THE STATISTICAL SIGNIFICANCE OF THE PUES MODEL
integratedTable <- DT(OptPmax.Rob, OptAlpha.Rob, OptM.Rob, OptDelta.Rob, OptR.Rob)
lm_PUES = lm(EmpiricS ~ PUES, data = integratedTable)
summary(lm_PUES)   #R2=0.9476, p=9.802e-06

#INTEGRATED TABLE with optimized values and statistical model parameters
integratedTable$PredictedS = predict(lm_PUES)
integratedTable$Residuals.PUES = residuals(lm_PUES)
integratedTable$r2.PUES = summary(lm_PUES)$r.squared
integratedTable$pVal.PUES = summary(lm_PUES)$coefficients[2,4]
integratedTable$Pmax = OptPmax.Rob
integratedTable$Alpha = OptAlpha.Rob
integratedTable$M = OptM.Rob
integratedTable$Delta = OptDelta.Rob
integratedTable$R = OptR.Rob
integratedTable$Kd = kd.Rob
integratedTable$Author = "Roberts et al. (2019)"
integratedTable$Location = "Papua New Guinea (Indo-Pacific)"
TableRoberts = integratedTable
```

*ANALYSIS DATASET HUSTON (1985)*
```{r DATASET HUSTON}
#Estimation of the available solar radiation across depths (5 depth intervals)
nDepths.Hus <- 5
kd.Hus <- 0.06 #Local attenuation coefficient for downwelling irradiance extracted from the manuscript
Time.Hus <- rep(timeDay, times=nDepths.Hus, each=1)
empiricDepth.Hus <- c(5, 10, 15, 20, 30)
Depth.Hus <- rep(empiricDepth.Hus, times=1, each=length(timeDay))
Irradiance.Hus <- lightCycle*exp(-kd.Hus*Depth.Hus) #Variation of irradiance across depths

#Richness pattern reported by Huston (1985)
empiricS.Hus <- c(6.5, 12, 12, 14.5, 11.5)

#Initial parameters values
Pmax <-  inPmax
Alpha <- inAlpha
R <- inR
M <- inM
Delta <- inDelta
kd <- kd.Hus
Time <- Time.Hus
Depth <- Depth.Hus
Irradiance <- Irradiance.Hus
empiricS <- empiricS.Hus

#STEP 1 OF THE OPTIMIZATION PROCESS:
#Selecting a set of values that minimized the misfit of the model based on the Akaike Information Criterion (AIC)
Pmax <- fPmax(Time.Hus, Depth.Hus, Irradiance.Hus, kd.Hus, empiricS.Hus)    #Initial value of Pmax is 9.2
Alpha <- fAlpha(Time.Hus, Depth.Hus, Irradiance.Hus, kd.Hus, empiricS.Hus)  #Initial value of Alpha is 0.05
M <- fM(Time.Hus, Depth.Hus, Irradiance.Hus, kd.Hus, empiricS.Hus)          #Initial value of M is 25
Delta <- fDelta(Time.Hus, Depth.Hus, Irradiance.Hus, kd.Hus, empiricS.Hus)  #Initial value of Delta is -0.5
R <- fR(Time.Hus, Depth.Hus, Irradiance.Hus, kd.Hus, empiricS.Hus)          #Initial value of R is 15

#STEP 2 OF THE OPTIMIZATION PROCESS:
#Use the values that minimized the AIC as the starting values in a minimization algorithm (optim function)
OptParam = optim(c(Pmax, Alpha, M, Delta, R), fOptim,
      lower=c(LPmax, LAlpha, LM, LDelta, LR),
      upper=c(UPmax, UAlpha, UM, UDelta, UR),
      method="L-BFGS-B")

OptPmax.Hus = OptParam$par[1]   #Optimum Pmax equal to 9.189807
OptAlpha.Hus = OptParam$par[2]  #Optimum Alpha equal to 0.02842724
OptM.Hus = OptParam$par[3]      #Optimum M equal to 24.99277
OptDelta.Hus = OptParam$par[4]  #Optimum Delta equal to -0.6
OptR.Hus = OptParam$par[5]      #Optimum R equal to 15.01166

#OLS REGRESSION ANALYSIS TO EVALUATE THE STATISTICAL SIGNIFICANCE OF THE PUES MODEL
integratedTable <- DT(OptPmax.Hus, OptAlpha.Hus, OptM.Hus, OptDelta.Hus, OptR.Hus)
lm_PUES = lm(EmpiricS ~ PUES, data = integratedTable)
summary(lm_PUES)   #R2=0.9056, p=0.01267

integratedTable$PredictedS = predict(lm_PUES)
integratedTable$Residuals.PUES = residuals(lm_PUES)
integratedTable$r2.PUES = summary(lm_PUES)$r.squared
integratedTable$pVal.PUES = summary(lm_PUES)$coefficients[2,4]
integratedTable$Pmax = OptPmax.Hus
integratedTable$Alpha = OptAlpha.Hus
integratedTable$M = OptM.Hus
integratedTable$Delta = OptDelta.Hus
integratedTable$R = OptR.Hus
integratedTable$Kd = kd.Hus
integratedTable$Author = "Huston (1985)"
integratedTable$Location = "Jamaica (Caribbean)"
TableHuston = integratedTable
```

*ANALYSIS DATASET LOYA (1974)*
```{r DATASET LOYA}
#Estimation of the available solar radiation across depths (7 depth intervals)
nDepths.Loy = 7
kd.Loy = 0.047 #Local attenuation coefficient for downwelling irradiance extracted from Kahng et al. (2010)
Time.Loy = rep(timeDay, times=nDepths.Loy, each=1)
empiricDepth.Loy = c(3, 5, 10, 15, 20, 25, 30)
Depth.Loy = rep(empiricDepth.Loy, times=1, each=length(timeDay))
Irradiance.Loy = lightCycle*exp(-kd.Loy*Depth.Loy) #Variation of irradiance across depths

#Richness pattern reported by Loya (1972)
empiricS.Loy = c(14.6, 19.58, 22, 15.22, 24.33, 26, 29.67)

#Initial parameters values
Pmax <-  inPmax
Alpha <- inAlpha
R <- inR
M <- inM
Delta <- inDelta
kd <- kd.Loy
Time <- Time.Loy
Depth <- Depth.Loy
Irradiance <- Irradiance.Loy
empiricS <- empiricS.Loy

#STEP 1 OF THE OPTIMIZATION PROCESS:
#Selecting a set of values that minimized the misfit of the model based on the Akaike Information Criterion (AIC)
Pmax <- fPmax(Time.Loy, Depth.Loy, Irradiance.Loy, kd.Loy, empiricS.Loy)    #Initial value of Pmax is 5
Alpha <- fAlpha(Time.Loy, Depth.Loy, Irradiance.Loy, kd.Loy, empiricS.Loy)  #Initial value of Alpha is 0.06
M <- fM(Time.Loy, Depth.Loy, Irradiance.Loy, kd.Loy, empiricS.Loy)          #Initial value of M is 25
Delta <- fDelta(Time.Loy, Depth.Loy, Irradiance.Loy, kd.Loy, empiricS.Loy)  #Initial value of Delta is -0.53
R <- fR(Time.Loy, Depth.Loy, Irradiance.Loy, kd.Loy, empiricS.Loy)          #Initial value of R is 15.6

#STEP 2 OF THE OPTIMIZATION PROCESS:
#Use the values that minimized the AIC as the starting values in a minimization algorithm (optim function)
OptParam = optim(c(Pmax, Alpha, M, Delta, R), fOptim,
      lower=c(LPmax, LAlpha, LM, LDelta, LR),
      upper=c(UPmax, UAlpha, UM, UDelta, UR),
      method="L-BFGS-B")

OptPmax.Loy = OptParam$par[1]   #Optimum Pmax equal to 5
OptAlpha.Loy = OptParam$par[2]  #Optimum Alpha equal to 0.06
OptM.Loy = OptParam$par[3]      #Optimum M equal to 20
OptDelta.Loy = OptParam$par[4]  #Optimum Delta equal to -0.53
OptR.Loy = OptParam$par[5]      #Optimum R equal to 15.6

#OLS REGRESSION ANALYSIS TO EVALUATE THE STATISTICAL SIGNIFICANCE OF THE PUES MODEL
integratedTable <- DT(OptPmax.Loy, OptAlpha.Loy, OptM.Loy, OptDelta.Loy, OptR.Loy)
lm_PUES = lm(EmpiricS ~ PUES, data = integratedTable)
summary(lm_PUES) #R2=0.6409, p=0.03055

integratedTable$PredictedS = predict(lm_PUES)
integratedTable$Residuals.PUES = residuals(lm_PUES)
integratedTable$r2.PUES = summary(lm_PUES)$r.squared
integratedTable$pVal.PUES = summary(lm_PUES)$coefficients[2,4]
integratedTable$Pmax = OptPmax.Loy
integratedTable$Alpha = OptAlpha.Loy
integratedTable$M = OptM.Loy
integratedTable$Delta = OptDelta.Loy
integratedTable$R = OptR.Loy
integratedTable$Kd = kd.Loy
integratedTable$Author = "Loya (1972)"
integratedTable$Location = "Gulf of Eilat (Indian Ocean)"
TableLoya = integratedTable
```

*ANALYSIS DATASET CHOW ET AL. -PULAU HANTU WEST- (2019)*
```{r DATASET CHOW -PHW-}
#Estimation of the available solar radiation across depths (10 depth intervals)
nDepths.Cho = 10
kd.Cho = 0.303 #Local attenuation coefficient for downwelling irradiance extracted from the manuscript (ESM)
Time.Cho = rep(timeDay, times=nDepths.Cho, each=1)
empiricDepth.Cho = 1:10
Depth.Cho = rep(empiricDepth.Cho, times=1, each=length(timeDay))
Irradiance.Cho = lightCycle*exp(-kd.Cho*Depth.Cho) #Variation of irradiance across depths

#Richness pattern reported by Chow et al. (2019)
empiricS.Cho = c(19.40, 12.20, 11.80, 11.80, 11.20, 10.00, 9.60, 10.20, 3.00, 1.00)

#Initial parameters values
Pmax <-  inPmax
Alpha <- inAlpha
R <- inR
M <- inM
Delta <- inDelta
kd <- kd.Cho
Time <- Time.Cho
Depth <- Depth.Cho
Irradiance <- Irradiance.Cho
empiricS <- empiricS.Cho

#STEP 1 OF THE OPTIMIZATION PROCESS:
#Selecting a set of values that minimized the misfit of the model based on the Akaike Information Criterion (AIC)
Pmax <- fPmax(Time.Cho, Depth.Cho, Irradiance.Cho, kd.Cho, empiricS.Cho)    #Initial value of Pmax is 15
Alpha <- fAlpha(Time.Cho, Depth.Cho, Irradiance.Cho, kd.Cho, empiricS.Cho)  #Initial value of Alpha is 0.037
M <- fM(Time.Cho, Depth.Cho, Irradiance.Cho, kd.Cho, empiricS.Cho)          #Initial value of M is 40
Delta <- fDelta(Time.Cho, Depth.Cho, Irradiance.Cho, kd.Cho, empiricS.Cho)  #Initial value of Delta is -0.3
R <- fR(Time.Cho, Depth.Cho, Irradiance.Cho, kd.Cho, empiricS.Cho)          #Initial value of R is 15

#STEP 2 OF THE OPTIMIZATION PROCESS:
#Use the values that minimized the AIC as the starting values in a minimization algorithm (optim function)
OptParam = optim(c(Pmax, Alpha, M, Delta, R), fOptim,
      lower=c(LPmax, LAlpha, LM, LDelta, LR),
      upper=c(UPmax, UAlpha, UM, UDelta, UR),
      method="L-BFGS-B")

OptPmax.Cho = OptParam$par[1]   #Optimum Pmax equal to 9.750439
OptAlpha.Cho = OptParam$par[2]  #Optimum Alpha equal to 0.06
OptM.Cho = OptParam$par[3]      #Optimum M equal to 40
OptDelta.Cho = OptParam$par[4]  #Optimum Delta equal to -0.3
OptR.Cho = OptParam$par[5]      #Optimum R equal to 15

#OLS REGRESSION ANALYSIS TO EVALUATE THE STATISTICAL SIGNIFICANCE OF THE PUES MODEL
integratedTable <- DT(OptPmax.Cho, OptAlpha.Cho, OptM.Cho, OptDelta.Cho, OptR.Cho)
lm_PUES = lm(EmpiricS ~ PUES, data = integratedTable)
summary(lm_PUES) #R2=0.7463, p=0.001271

integratedTable$PredictedS = predict(lm_PUES)
integratedTable$Residuals.PUES = residuals(lm_PUES)
integratedTable$r2.PUES = summary(lm_PUES)$r.squared
integratedTable$pVal.PUES = summary(lm_PUES)$coefficients[2,4]
integratedTable$Pmax = OptPmax.Cho
integratedTable$Alpha = OptAlpha.Cho
integratedTable$M = OptM.Cho
integratedTable$Delta = OptDelta.Cho
integratedTable$R = OptR.Cho
integratedTable$Kd = kd.Cho
integratedTable$Author = "Chow et al. (2019)"
integratedTable$Location = "Pulau Hantu (Indo-Pacific)"
TableChowPHW = integratedTable
```

*ANALYSIS DATASET CHOW ET AL. -RAFFLES LIGHTHOUSE- (2019)*
```{r DATASET CHOW -RL}
#Estimation of the available solar radiation across depths (10 depth intervals)
nDepths.Cho2 = 10
kd.Cho2 = 0.279 #Local attenuation coefficient for downwelling irradiance extracted from the manuscript (ESM)
Time.Cho2 = rep(timeDay, times=nDepths.Cho2, each=1)
empiricDepth.Cho2 = 1:10
Depth.Cho2 = rep(empiricDepth.Cho2, times=1, each=length(timeDay))
Irradiance.Cho2 = lightCycle*exp(-kd.Cho2*Depth.Cho2) #Variation of irradiance across depths

#Richness pattern reported by Chow et al. (2019)
empiricS.Cho2 = c(19.75, 24.6, 21.8, 27.6, 24.6, 22.6, 24.2, 15.4, 10.2, 3)

#Initial parameters values
Pmax <-  inPmax
Alpha <- inAlpha
R <- inR
M <- inM
Delta <- inDelta
kd <- kd.Cho2
Time <- Time.Cho2
Depth <- Depth.Cho2
Irradiance <- Irradiance.Cho2
empiricS <- empiricS.Cho2

#STEP 1 OF THE OPTIMIZATION PROCESS:
#Selecting a set of values that minimized the misfit of the model based on the Akaike Information Criterion (AIC)
Pmax <- fPmax(Time.Cho2, Depth.Cho2, Irradiance.Cho2, kd.Cho2, empiricS.Cho2)    #Initial value of Pmax is 15
Alpha <- fAlpha(Time.Cho2, Depth.Cho2, Irradiance.Cho2, kd.Cho2, empiricS.Cho2)  #Initial value of Alpha is 0.037
M <- fM(Time.Cho2, Depth.Cho2, Irradiance.Cho2, kd.Cho2, empiricS.Cho2)          #Initial value of M is 40
Delta <- fDelta(Time.Cho2, Depth.Cho2, Irradiance.Cho2, kd.Cho2, empiricS.Cho2)  #Initial value of Delta is -0.3
R <- fR(Time.Cho2, Depth.Cho2, Irradiance.Cho2, kd.Cho2, empiricS.Cho2)          #Initial value of R is 15

#STEP 2 OF THE OPTIMIZATION PROCESS:
#Use the values that minimized the AIC as the starting values in a minimization algorithm (optim function)
OptParam = optim(c(Pmax, Alpha, M, Delta, R), fOptim,
      lower=c(LPmax, LAlpha, LM, LDelta, LR),
      upper=c(UPmax, UAlpha, UM, UDelta, UR),
      method="L-BFGS-B")

OptPmax.Cho2 = OptParam$par[1]   #Optimum Pmax equal to 6.448283
OptAlpha.Cho2 = OptParam$par[2]  #Optimum Alpha equal to 0.06
OptM.Cho2 = OptParam$par[3]      #Optimum M equal to 26.57868
OptDelta.Cho2 = OptParam$par[4]  #Optimum Delta equal to -0.3643
OptR.Cho2 = OptParam$par[5]      #Optimum R equal to 15.00003

#OLS REGRESSION ANALYSIS TO EVALUATE THE STATISTICAL SIGNIFICANCE OF THE PUES MODEL
integratedTable <- DT(OptPmax.Cho2, OptAlpha.Cho2, OptM.Cho2, OptDelta.Cho2, OptR.Cho2)
lm_PUES = lm(EmpiricS ~ PUES, data = integratedTable)
summary(lm_PUES) #R2=0.9458, p=2.406e-06

integratedTable$PredictedS = predict(lm_PUES)
integratedTable$Residuals.PUES = residuals(lm_PUES)
integratedTable$r2.PUES = summary(lm_PUES)$r.squared
integratedTable$pVal.PUES = summary(lm_PUES)$coefficients[2,4]
integratedTable$Pmax = OptPmax.Cho2
integratedTable$Alpha = OptAlpha.Cho2
integratedTable$M = OptM.Cho2
integratedTable$Delta = OptDelta.Cho2
integratedTable$R = OptR.Cho2
integratedTable$Kd = kd.Cho2
integratedTable$Author = "Chow et al. (2019)"
integratedTable$Location = "Raffles Lighthouse (Indo-Pacific)"
TableChowRL = integratedTable

```

*ANALYSIS DATASET SHEPPARD -SEAWARD- (1980)*
```{r DATASET SHEPPARD -SW-}
#Estimation of the available solar radiation across depths (14 depth intervals)
nDepths.She = 14
kd.She = 0.06 #Attenuation coefficient for downwelling irradiance from a clear water site
Time.She = rep(timeDay, times=nDepths.She, each=1)
empiricDepth.She = c(1.06, 2.20, 3.17, 5.81, 8.99, 11.98, 18.85, 24.05, 29.78, 36.04, 41.67, 44.85, 47.84, 60.88)
Depth.She = rep(empiricDepth.She, times=1, each=length(timeDay))
Irradiance.She = lightCycle*exp(-kd.She*Depth.She) #Variation of irradiance across depths

#Richness pattern reported by Sheppard (1980), for the seward site
empiricS.She = c(4.60, 7.79, 19.83, 24.62, 30.12, 33.31, 34.57, 28.92, 20.44, 14.80, 10.57, 8.80, 8.28, 6.02)

#Initial parameters values
Pmax <-  inPmax
Alpha <- inAlpha
R <- inR
M <- inM
Delta <- inDelta
kd <- kd.She
Time <- Time.She
Depth <- Depth.She
Irradiance <- Irradiance.She
empiricS <- empiricS.She

#STEP 1 OF THE OPTIMIZATION PROCESS:
#Selecting a set of values that minimized the misfit of the model based on the Akaike Information Criterion (AIC)
Pmax <- fPmax(Time.She, Depth.She, Irradiance.She, kd.She, empiricS.She)    #Initial value of Pmax is 10.2
Alpha <- fAlpha(Time.She, Depth.She, Irradiance.She, kd.She, empiricS.She)  #Initial value of Alpha is 0.05
M <- fM(Time.She, Depth.She, Irradiance.She, kd.She, empiricS.She)          #Initial value of M is 21.6
Delta <- fDelta(Time.She, Depth.She, Irradiance.She, kd.She, empiricS.She)  #Initial value of Delta is -0.5
R <- fR(Time.She, Depth.She, Irradiance.She, kd.She, empiricS.She)          #Initial value of R is 15

#STEP 2 OF THE OPTIMIZATION PROCESS:
#Use the values that minimized the AIC as the starting values in a minimization algorithm (optim function)
OptParam = optim(c(Pmax, Alpha, M, Delta, R), fOptim,
      lower=c(LPmax, LAlpha, LM, LDelta, LR),
      upper=c(UPmax, UAlpha, UM, UDelta, UR),
      method="L-BFGS-B")

OptPmax.She = OptParam$par[1]   #Optimum Pmax equal to 10.23758
OptAlpha.She = OptParam$par[2]  #Optimum Alpha equal to 0.04362635
OptM.She = OptParam$par[3]      #Optimum M equal to 21.55549
OptDelta.She = OptParam$par[4]  #Optimum Delta equal to -0.5067324
OptR.She = OptParam$par[5]      #Optimum R equal to 15.21643

#OLS REGRESSION ANALYSIS TO EVALUATE THE STATISTICAL SIGNIFICANCE OF THE PUES MODEL
integratedTable <- DT(OptPmax.She, OptAlpha.She, OptM.She, OptDelta.She, OptR.She)
lm_PUES = lm(EmpiricS ~ PUES, data = integratedTable)
summary(lm_PUES) #R2=0.7988, p=1.648e-05

integratedTable$PredictedS = predict(lm_PUES)
integratedTable$Residuals.PUES = residuals(lm_PUES)
integratedTable$r2.PUES = summary(lm_PUES)$r.squared
integratedTable$pVal.PUES = summary(lm_PUES)$coefficients[2,4]
integratedTable$Pmax = OptPmax.She
integratedTable$Alpha = OptAlpha.She
integratedTable$M = OptM.She
integratedTable$Delta = OptDelta.She
integratedTable$R = OptR.She
integratedTable$Kd = kd.She
integratedTable$Author = "Sheppard (1980)"
integratedTable$Location = "Chagos Seaward (Indian-Ocean)"
TableSheppardSW = integratedTable
```

*ANALYSIS DATASET SHEPPARD -LAGOONAL SLOPE- (1980)*
```{r DATSET SHEPPARD -LS-}
#Estimation of the available solar radiation across depths (14 depth intervals)
nDepths.She2 = 9
kd.She2 = 0.06 #Attenuation coefficient for downwelling irradiance from a clear-water site
Time.She2 = rep(timeDay, times=nDepths.She2, each=1)
empiricDepth.She2 = c(1.45, 3.69, 6.48, 9.53, 12.12, 17.45, 24.46, 30.25, 40.37)
Depth.She2 = rep(empiricDepth.She2, times=1, each=length(timeDay))
Irradiance.She2 = lightCycle*exp(-kd.She2*Depth.She2) #Variation of irradiance across depths

#Richness pattern reported by Sheppard (1980), for the seward site
empiricS.She2 = c(5.19, 18.09, 21.12, 24.40, 26.92, 32.48, 26.88, 26.99, 23.29)

#Initial parameters values
Pmax <-  inPmax
Alpha <- inAlpha
R <- inR
M <- inM
Delta <- inDelta
kd <- kd.She2
Time <- Time.She2
Depth <- Depth.She2
Irradiance <- Irradiance.She2
empiricS <- empiricS.She2

#STEP 1 OF THE OPTIMIZATION PROCESS:
#Selecting a set of values that minimized the misfit of the model based on the Akaike Information Criterion (AIC)
Pmax <- fPmax(Time.She2, Depth.She2, Irradiance.She2, kd.She2, empiricS.She2)    #Initial value of Pmax is 6.8
Alpha <- fAlpha(Time.She2, Depth.She2, Irradiance.She2, kd.She2, empiricS.She2)  #Initial value of Alpha is 0.05
M <- fM(Time.She2, Depth.She2, Irradiance.She2, kd.She2, empiricS.She2)          #Initial value of M is 24
Delta <- fDelta(Time.She2, Depth.She2, Irradiance.She2, kd.She2, empiricS.She2)  #Initial value of Delta is -0.5
R <- fR(Time.She2, Depth.She2, Irradiance.She2, kd.She2, empiricS.She2)          #Initial value of R is 15

#STEP 2 OF THE OPTIMIZATION PROCESS:
#Use the values that minimized the AIC as the starting values in a minimization algorithm (optim function)
OptParam = optim(c(Pmax, Alpha, M, Delta, R), fOptim,
      lower=c(LPmax, LAlpha, LM, LDelta, LR),
      upper=c(UPmax, UAlpha, UM, UDelta, UR),
      method="L-BFGS-B")

OptPmax.She2 = OptParam$par[1]   #Optimum Pmax equal to 11.04631
OptAlpha.She2 = OptParam$par[2]  #Optimum Alpha equal to 0.04336535
OptM.She2 = OptParam$par[3]      #Optimum M equal to 24.0306
OptDelta.She2 = OptParam$par[4]  #Optimum Delta equal to -0.5732261
OptR.She2 = OptParam$par[5]      #Optimum R equal to 15.00072

#OLS REGRESSION ANALYSIS TO EVALUATE THE STATISTICAL SIGNIFICANCE OF THE PUES MODEL
integratedTable <- DT(OptPmax.She2, OptAlpha.She2, OptM.She2, OptDelta.She2, OptR.She2)
lm_PUES = lm(EmpiricS ~ PUES, data = integratedTable)
summary(lm_PUES) #R2=0.8474, p=0.000431

integratedTable$PredictedS = predict(lm_PUES)
integratedTable$Residuals.PUES = residuals(lm_PUES)
integratedTable$r2.PUES = summary(lm_PUES)$r.squared
integratedTable$pVal.PUES = summary(lm_PUES)$coefficients[2,4]
integratedTable$Pmax = OptPmax.She2
integratedTable$Alpha = OptAlpha.She2
integratedTable$M = OptM.She2
integratedTable$Delta = OptDelta.She2
integratedTable$R = OptR.She2
integratedTable$Kd = kd.She2
integratedTable$Author = "Sheppard (1980)"
integratedTable$Location = "Chagos Lagoon (Indian Ocean)"
TableSheppardLS = integratedTable

AllStudies = bind_rows(TableRoberts, TableHuston, TableLoya, TableChowPHW, TableChowRL, TableSheppardSW, TableSheppardLS)
write.xlsx(AllStudies, "AllStudies.xlsx")

```

*ANALYSIS OF COVARIANCE (ANCOVA)*
Test for differences in the slope of the coral productivity-biodiversity model across sites

```{r}
S.interaction = lm(EmpiricS ~ PUES*Location, data=AllStudies) 
anova(S.interaction) # F(6, 50)=16.636, p=1.97e-10

#Obtain sloPUES
S.interaction$coefficients
S.sloPUES = lstrends(S.interaction, "Location", var="PUES")
S.sloPUES

```
