# Supplementary material for: Photosynthetic usable energy explains vertical patterns of biodiversity in zooxanthellate corals
Source: Sci Rep. 2022 Dec 2;12:20821. doi: 10.1038/s41598-022-25094-5 (PMC9718771; doi:10.1038/s41598-022-25094-5)
Supplement: Supplementary file 3 — Supplementary Table S2. [file 41598_2022_25094_MOESM3_ESM.xlsx]

## Sheet: Metadata
Supplementary Table 2
Statistics of the productivity-biodiversity model and parameters calculated using the optimization procedure
Parameters	Description	Units
R2 model	Coefficient of determination of the model (goodness of fit)	Unitless
p-val model	Probability value of the model	Unitless
Pmax	Maximum photosynthesis	μmol O2 m-2 s-1
Alpha (𝛼)	Slope of the linear increase in photosynthesis at subsaturating irradiance	μmol O2 μmol quanta-1
M	Maximum PSII half-time when the available irradiance tends to 0	h
Delta (Δ)	Rate of change of PSII half-time with respect to the available irradiance	Unitless
R	Relative energy cost of protein turnover for the reassembly of PSII reaction centers over a diurnal cycle	%
Kd	Vertical attenuation coefficient for downwelling irradiance	m-1
Authors (Kd)	Authors of the study where the local Kd is reported
Location	Location of the study (indicating the biodiversity hotspot to which it belongs)

## Sheet: Table S2
Parameter>	R2 model	p-val model	Pmax	Alpha (𝛼)	M	Delta (Δ)	R	Kd	Authors (Kd)	Location
Units>	Unitless	Unitless	μmol O2 m-2 s-1	μmol O2 μmol quanta-1	h	Unitless	Relative (%)	m-1
1	0.947577	9.8018e-06	11.311	0.0427948	22.8109	-0.547713	15.0001	0.082	Roberts et al. (2019)	Papua New Guinea (Indo-Pacific)
2	0.905614	0.0126743	9.18981	0.0284272	24.9928	-0.6	15.0117	0.06	Huston (1985)	Jamaica (Caribbean)
3	0.640861	0.0305526	5	0.06	20	-0.53	15.6	0.047	Kahng et al. (2010)	Gulf of Eilat (Indian Ocean)
4	0.746278	0.00127051	9.75044	0.06	40	-0.3	15	0.303	Chow et al. (2019)	Pulau Hantu (Indo-Pacific)
5	0.945839	2.4056e-06	6.44828	0.06	26.5787	-0.3643	15	0.279	Chow et al. (2019)	Raffles Lighthouse (Indo-Pacific)
6	0.798756	1.64782e-05	10.2376	0.0436264	21.5555	-0.506732	15.2164	0.06	Estimated clear water	Chagos Seaward (Indian-Ocean)
7	0.847354	0.000430951	11.0463	0.0433654	24.0306	-0.573226	15.0007	0.06	Estimated clear water	Chagos Lagoon (Indian Ocean)
